# Supplementary material for: A new species of the genus Proutia Tutt (Lepidoptera, Psychidae) from Korea, based on morphology and DNA barcodes
Source: Biodivers Data J. 2023 Oct 5;11:e110313. doi: 10.3897/BDJ.11.e110313 (PMC10570819; doi:10.3897/BDJ.11.e110313)
Supplement: XML Treatment for Proutia cornucervae [file BDJ.11.e110313-treatment1.xml]

<!DOCTYPE tp:taxon-treatment
  PUBLIC "-//TaxonX//DTD Taxonomic Treatment Publishing DTD v0 20100105//EN" "tax-treatment-NSO.dtd">
<tp:taxon-treatment xmlns:tp="http://www.plazi.org/taxpub"><tp:treatment-meta><mixed-citation publication-type="journal"><person-group><name><surname>Lee</surname><given-names>Dong-June</given-names></name><name><surname>Lee</surname><given-names>Jae-Seok</given-names></name><name><surname>Kim</surname><given-names>Jongwon</given-names></name><name><surname>Lee</surname><given-names>Hyeon</given-names></name><name><surname>Byun</surname><given-names>Bong-Kyu</given-names></name><name><surname>Roh</surname><given-names>Seung Jin</given-names></name></person-group><article-title>A new species of the genus <italic><tp:taxon-name><tp:taxon-name-part taxon-name-part-type="genus" reg="Proutia">Proutia</tp:taxon-name-part></tp:taxon-name></italic> Tutt (<tp:taxon-name><tp:taxon-name-part taxon-name-part-type="order">Lepidoptera</tp:taxon-name-part></tp:taxon-name>, <tp:taxon-name><tp:taxon-name-part taxon-name-part-type="family">Psychidae</tp:taxon-name-part></tp:taxon-name>) from Korea, based on morphology and DNA barcodes</article-title><source>Biodivers Data J</source><day>05</day><month>10</month><year>2023</year><volume>11</volume><pub-id pub-id-type="doi">10.3897/BDJ.11.e110313</pub-id></mixed-citation></tp:treatment-meta><tp:nomenclature><tp:taxon-name>
            <object-id xmlns:xlink="http://www.w3.org/1999/xlink" content-type="arpha" xlink:type="simple">085388DF-866F-5FC2-BDBB-5811E6888E32</object-id>
            <tp:taxon-name-part taxon-name-part-type="genus">Proutia</tp:taxon-name-part>
            <tp:taxon-name-part taxon-name-part-type="species">cornucervae</tp:taxon-name-part>
            <object-id xmlns:xlink="http://www.w3.org/1999/xlink" content-type="zoobank" xlink:type="simple" object-id-type="ZooBank">B3404205-CD97-4E82-87A6-2B539EEF6876</object-id>
          </tp:taxon-name><tp:taxon-authority>Roh &amp; Lee</tp:taxon-authority><tp:taxon-status xmlns:xlink="http://www.w3.org/1999/xlink" xlink:type="simple">sp. nov.</tp:taxon-status></tp:nomenclature><tp:treatment-sec sec-type="materials"><title>Materials</title><list list-type="alpha-lower" list-content="occurrences"><list-item><p><bold>Type status:</bold> <named-content xmlns:xlink="http://www.w3.org/1999/xlink" content-type="dwc:typeStatus" xlink:type="simple">Holotype</named-content>. <bold>Occurrence:</bold> recordNumber: <named-content xmlns:xlink="http://www.w3.org/1999/xlink" content-type="dwc:recordNumber" xlink:type="simple"><ext-link ext-link-type="uri" xlink:href="https://www.ncbi.nlm.nih.gov/nuccore/MT154331" xlink:type="simple">MT154331</ext-link></named-content>; individualID: <named-content xmlns:xlink="http://www.w3.org/1999/xlink" content-type="dwc:individualID" xlink:type="simple"><ext-link ext-link-type="uri" xlink:href="https://www.ncbi.nlm.nih.gov/nuccore/MT154331" xlink:type="simple">MT154331</ext-link></named-content>; individualCount: <named-content xmlns:xlink="http://www.w3.org/1999/xlink" content-type="dwc:individualCount" xlink:type="simple">1</named-content>; otherCatalogNumbers: <named-content xmlns:xlink="http://www.w3.org/1999/xlink" content-type="dwc:otherCatalogNumbers" xlink:type="simple">GBMND76673-21</named-content>; occurrenceID: <named-content xmlns:xlink="http://www.w3.org/1999/xlink" content-type="dwc:occurrenceID" xlink:type="simple">DF1C4BA7-55A1-598A-96D7-AA9131C8DC18</named-content>; <bold>Taxon:</bold> scientificName: <named-content xmlns:xlink="http://www.w3.org/1999/xlink" content-type="dwc:scientificName" xlink:type="simple"><italic><tp:taxon-name><tp:taxon-name-part taxon-name-part-type="genus" reg="Proutia">Proutia</tp:taxon-name-part><tp:taxon-name-part taxon-name-part-type="species" reg="cornucervae">cornucervae</tp:taxon-name-part></tp:taxon-name></italic> Roh &amp; Lee, sp. nov.</named-content>; phylum: <named-content xmlns:xlink="http://www.w3.org/1999/xlink" content-type="dwc:phylum" xlink:type="simple"><tp:taxon-name><tp:taxon-name-part taxon-name-part-type="phylum">Arthropoda</tp:taxon-name-part></tp:taxon-name></named-content>; class: <named-content xmlns:xlink="http://www.w3.org/1999/xlink" content-type="dwc:class" xlink:type="simple"><tp:taxon-name><tp:taxon-name-part taxon-name-part-type="class">Insecta</tp:taxon-name-part></tp:taxon-name></named-content>; order: <named-content xmlns:xlink="http://www.w3.org/1999/xlink" content-type="dwc:order" xlink:type="simple"><tp:taxon-name><tp:taxon-name-part taxon-name-part-type="order">Lepidoptera</tp:taxon-name-part></tp:taxon-name></named-content>; family: <named-content xmlns:xlink="http://www.w3.org/1999/xlink" content-type="dwc:family" xlink:type="simple"><tp:taxon-name><tp:taxon-name-part taxon-name-part-type="family">Psychidae</tp:taxon-name-part></tp:taxon-name></named-content>; <bold>Location:</bold> country: <named-content xmlns:xlink="http://www.w3.org/1999/xlink" content-type="dwc:country" xlink:type="simple">South Korea</named-content>; stateProvince: <named-content xmlns:xlink="http://www.w3.org/1999/xlink" content-type="dwc:stateProvince" xlink:type="simple">Daejeon-si</named-content>; county: <named-content xmlns:xlink="http://www.w3.org/1999/xlink" content-type="dwc:county" xlink:type="simple">Yuseong-gu</named-content>; decimalLatitude: <named-content xmlns:xlink="http://www.w3.org/1999/xlink" content-type="dwc:decimalLatitude" xlink:type="simple">36.3333</named-content>; decimalLongitude: <named-content xmlns:xlink="http://www.w3.org/1999/xlink" content-type="dwc:decimalLongitude" xlink:type="simple">17.3333</named-content>; <bold>Event:</bold> year: <named-content xmlns:xlink="http://www.w3.org/1999/xlink" content-type="dwc:year" xlink:type="simple">2015</named-content>; month: <named-content xmlns:xlink="http://www.w3.org/1999/xlink" content-type="dwc:month" xlink:type="simple">4</named-content>; day: <named-content xmlns:xlink="http://www.w3.org/1999/xlink" content-type="dwc:day" xlink:type="simple">12</named-content>; <bold>Record Level:</bold> institutionCode: <named-content xmlns:xlink="http://www.w3.org/1999/xlink" content-type="dwc:institutionCode" xlink:type="simple">Mined from GenBank, NCBI</named-content></p></list-item></list></tp:treatment-sec><tp:treatment-sec sec-type="Description"><title>Description</title><p><bold>Adult</bold> (Fig. <xref ref-type="fig" rid="F10016696">1</xref>A-C, E and F). <bold>Male. Head</bold>: Vertex of head densely clothed with brown hairs; ocelli absent; antennae less than 1/3 length of forewing, flagellum bipectinated. <bold>Thorax</bold>: notum covered with dark-brown scales. Wingspan 14 mm. Forewing dark-brown scale covered, generally without markings on upperside; 6.8 mm in length excluding fringe with termen distinctly formed; median cell 0.69 times as long as forewing; accessory cell absent; intercalary cell present; Sc and R<sub>1</sub> terminating at 4/5 costa; R<sub>2</sub> and R<sub>3</sub> stalked at anterior part of the cell; R<sub>4</sub> and R<sub>5</sub> originating at corner of anterior part of cell to reach apex; M<sub>2</sub> stalked at corner of intercalary cell; CuA<sub>1</sub> and CuA<sub>2</sub> parallel to tornus. Hindwing covered with greyish scales; 4.9 mm excluding fringe, with termen distinctly formed and gently curved; median cell 0.59 times as long as hindwing; Rs and M<sub>1</sub> separated. Legs covered with dark brown scales. <bold>Abdomen</bold>: Male genitalia with tegumen wide, rounded; uncus formed as rectangular; saccus straight, slightly long and slender; apical part of ampulla gently arched with club shape, setae present, length of ampulla 0.45 times as long as length of valva dorsal margin; phallus curved, cornuti wide and long. In dorso-ventral aspect, uncus concave; gnathos absent; valva slightly narrow, apical part of valva presented with short setae; apical margin of harpe formed into three weakly-rounded laciniation; juxta absent; anellus well developed, pointed, 0.3 times as long as length of valva; phallus long. <bold>Larval case</bold> (Fig. <xref ref-type="fig" rid="F10016696">1</xref>D). 9 mm in length. Larvae attach their tiny and slender branches on to the larval case of cylindrical shape.</p></tp:treatment-sec><tp:treatment-sec sec-type="Diagnosis"><title>Diagnosis</title><p>This species is similar to <italic><tp:taxon-name><tp:taxon-name-part taxon-name-part-type="genus" reg="Proutia">P.</tp:taxon-name-part><tp:taxon-name-part taxon-name-part-type="species" reg="nigra">nigra</tp:taxon-name-part></tp:taxon-name></italic> Saigusa and Sugimoto, but can be distinguished by the much darker wings being blackish-brown and pectinations of the antennae elongate and about about same length from basal flagellomeres to flagellomere 9. Whereas in <italic><tp:taxon-name><tp:taxon-name-part taxon-name-part-type="genus" reg="Proutia">P.</tp:taxon-name-part><tp:taxon-name-part taxon-name-part-type="species" reg="nigra">nigra</tp:taxon-name-part></tp:taxon-name></italic>, the wings are slightly lighter, being brownish-black and pectinations of antennae abruptly becoming longer to 7<sup>th</sup> flagellomere.</p></tp:treatment-sec><tp:treatment-sec sec-type="Etymology"><title>Etymology</title><p>The specific name is derived from the Latin cornu and cerva (= antler), referring to the antennae shape.</p></tp:treatment-sec><tp:treatment-sec sec-type="Distribution"><title>Distribution</title><p>Korea (new species).</p></tp:treatment-sec><tp:treatment-sec><!--Section generated to contain objects referenced in tp:taxon-treatment.--><fig id="F10016696" position="float" orientation="portrait"><object-id xmlns:xlink="http://www.w3.org/1999/xlink" content-type="arpha" xlink:type="simple">94BCB86A-1498-55BD-B75E-A28FB821FA16</object-id><object-id xmlns:xlink="http://www.w3.org/1999/xlink" content-type="doi" xlink:type="simple">10.3897/BDJ.11.e110313.figure1</object-id><label>Figure 1.</label><caption><p>Male of <italic><tp:taxon-name><tp:taxon-name-part taxon-name-part-type="genus" reg="Proutia">P.</tp:taxon-name-part><tp:taxon-name-part taxon-name-part-type="species" reg="cornucervae">cornucervae</tp:taxon-name-part></tp:taxon-name></italic> sp. nov., Holotype: <bold>A</bold> adult; <bold>B</bold> antenna; <bold>C</bold> wing venation; <bold>D</bold> larval case; <bold>E</bold> genitalia, dorso-ventral aspect; <bold>F</bold> ditto, lateral aspect.</p></caption><graphic xmlns:xlink="http://www.w3.org/1999/xlink" xlink:href="bdj-11-e110313-g001.jpg" position="float" id="oo_910307.jpg" orientation="portrait" xlink:type="simple"><uri content-type="original_file" xlink:type="simple">https://binary.pensoft.net/fig/910307</uri></graphic></fig></tp:treatment-sec></tp:taxon-treatment>
