# Supplementary material for: A new species of the genus Proutia Tutt (Lepidoptera, Psychidae) from Korea, based on morphology and DNA barcodes
Source: Biodivers Data J. 2023 Oct 5;11:e110313. doi: 10.3897/BDJ.11.e110313 (PMC10570819; doi:10.3897/BDJ.11.e110313)
Supplement: XML Treatment for Proutia niphonica [file BDJ.11.e110313-treatment2.xml]

<!DOCTYPE tp:taxon-treatment
  PUBLIC "-//TaxonX//DTD Taxonomic Treatment Publishing DTD v0 20100105//EN" "tax-treatment-NSO.dtd">
<tp:taxon-treatment xmlns:tp="http://www.plazi.org/taxpub"><tp:treatment-meta><mixed-citation publication-type="journal"><person-group><name><surname>Lee</surname><given-names>Dong-June</given-names></name><name><surname>Lee</surname><given-names>Jae-Seok</given-names></name><name><surname>Kim</surname><given-names>Jongwon</given-names></name><name><surname>Lee</surname><given-names>Hyeon</given-names></name><name><surname>Byun</surname><given-names>Bong-Kyu</given-names></name><name><surname>Roh</surname><given-names>Seung Jin</given-names></name></person-group><article-title>A new species of the genus <italic><tp:taxon-name><tp:taxon-name-part taxon-name-part-type="genus" reg="Proutia">Proutia</tp:taxon-name-part></tp:taxon-name></italic> Tutt (<tp:taxon-name><tp:taxon-name-part taxon-name-part-type="order">Lepidoptera</tp:taxon-name-part></tp:taxon-name>, <tp:taxon-name><tp:taxon-name-part taxon-name-part-type="family">Psychidae</tp:taxon-name-part></tp:taxon-name>) from Korea, based on morphology and DNA barcodes</article-title><source>Biodivers Data J</source><day>05</day><month>10</month><year>2023</year><volume>11</volume><pub-id pub-id-type="doi">10.3897/BDJ.11.e110313</pub-id></mixed-citation></tp:treatment-meta><tp:nomenclature><tp:taxon-name>
            <object-id xmlns:xlink="http://www.w3.org/1999/xlink" content-type="arpha" xlink:type="simple">A1874E64-F6DF-5741-BD88-44196A8626DC</object-id>
            <tp:taxon-name-part taxon-name-part-type="genus">Proutia</tp:taxon-name-part>
            <tp:taxon-name-part taxon-name-part-type="species">niphonica</tp:taxon-name-part>
          </tp:taxon-name><tp:taxon-authority>(Hori, 1926), comb. nov.</tp:taxon-authority><tp:nomenclature-citation-list><tp:nomenclature-citation><tp:taxon-name>
                <tp:taxon-name-part taxon-name-part-type="genus" reg="Eumea">Eumea</tp:taxon-name-part>
                <tp:taxon-name-part taxon-name-part-type="species" reg="niphonica">niphonica</tp:taxon-name-part>
              </tp:taxon-name><comment> Hori, 1926: 28 (<italic><tp:taxon-name><tp:taxon-name-part taxon-name-part-type="genus" reg="Eumea">Eumea</tp:taxon-name-part></tp:taxon-name></italic> is misspelling of <italic><tp:taxon-name><tp:taxon-name-part taxon-name-part-type="genus" reg="Fumea">Fumea</tp:taxon-name-part></tp:taxon-name></italic>). Type locality: Japan.</comment></tp:nomenclature-citation><tp:nomenclature-citation><tp:taxon-name>
                <tp:taxon-name-part taxon-name-part-type="genus" reg="Psyche">Psyche</tp:taxon-name-part>
                <tp:taxon-name-part taxon-name-part-type="species" reg="casta">casta</tp:taxon-name-part>
              </tp:taxon-name><comment> (Pallas, 1767): <xref ref-type="bibr" rid="B10484453">Sauter and Hättenschwiler (1991)</xref>: 79; <xref ref-type="bibr" rid="B10484480">Leraut (1997)</xref>: 87; <xref ref-type="bibr" rid="B10027668">Sobczyk (2011)</xref>: 257.</comment></tp:nomenclature-citation><tp:nomenclature-citation><tp:taxon-name>
                <tp:taxon-name-part taxon-name-part-type="genus" reg="Bruandia">Bruandia</tp:taxon-name-part>
                <tp:taxon-name-part taxon-name-part-type="species" reg="niphonica">niphonica</tp:taxon-name-part>
              </tp:taxon-name><comment> (Hori, 1926): <xref ref-type="bibr" rid="B10027685">Sugimoto (2009a)</xref>: 12; <xref ref-type="bibr" rid="B10091809">Saigusa and Sugimoto (2013)</xref>: 145.</comment></tp:nomenclature-citation><tp:nomenclature-citation><tp:taxon-name>
                <tp:taxon-name-part taxon-name-part-type="genus" reg="Bruandella">Bruandella</tp:taxon-name-part>
                <tp:taxon-name-part taxon-name-part-type="species" reg="niphonica">niphonica</tp:taxon-name-part>
              </tp:taxon-name><comment> (Hori, 1926): <xref ref-type="bibr" rid="B10027676">Saigusa and Sugimoto (2014)</xref>: 143; <xref ref-type="bibr" rid="B10027650">Roh and Byun (2017)</xref>: 224; <xref ref-type="bibr" rid="B10484522">Saigusa and Sugimoto (2022)</xref>: 147.</comment></tp:nomenclature-citation></tp:nomenclature-citation-list></tp:nomenclature><tp:treatment-sec sec-type="Notes"><title>Notes</title><p>The placement of <italic><tp:taxon-name><tp:taxon-name-part taxon-name-part-type="genus" reg="Psyche"/><tp:taxon-name-part taxon-name-part-type="species" reg="niphonica">niphonica</tp:taxon-name-part></tp:taxon-name></italic> Hori, 1926 has been a debatable issue. The species was described by Hori, based on specimens collected from Honshu and Kiyshu in Japan and assigned to <italic><tp:taxon-name><tp:taxon-name-part taxon-name-part-type="genus" reg="Eumea">Eumea</tp:taxon-name-part></tp:taxon-name></italic>, an incorrect subsequent spelling of <italic><tp:taxon-name><tp:taxon-name-part taxon-name-part-type="genus" reg="Fumea">Fumea</tp:taxon-name-part></tp:taxon-name></italic> Haworth, 1812. <xref ref-type="bibr" rid="B10484453">Sauter and Hättenschwiler (1991)</xref> treated it as a junior subjective synonym of <italic><tp:taxon-name><tp:taxon-name-part taxon-name-part-type="genus" reg="Psyche">Psyche</tp:taxon-name-part><tp:taxon-name-part taxon-name-part-type="species" reg="casta">casta</tp:taxon-name-part></tp:taxon-name></italic> (Pallas, 1767) and this treatment has been subsequently followed by <xref ref-type="bibr" rid="B10484480">Leraut (1997)</xref>, <xref ref-type="bibr" rid="B10027668">Sobczyk (2011)</xref> and <xref ref-type="bibr" rid="B10016793">Arnscheid and Weidlich (2017)</xref>. However, <xref ref-type="bibr" rid="B10027685">Sugimoto (2009a)</xref> treated it as valid species in <italic><tp:taxon-name><tp:taxon-name-part taxon-name-part-type="genus" reg="Bruandia">Bruandia</tp:taxon-name-part></tp:taxon-name></italic> Tutt, 1900 and this was followed by <xref ref-type="bibr" rid="B10091809">Saigusa and Sugimoto (2013)</xref>. <italic><tp:taxon-name><tp:taxon-name-part taxon-name-part-type="genus" reg="Bruandia">Bruandia</tp:taxon-name-part></tp:taxon-name></italic> Tutt is a homonym of <italic><tp:taxon-name><tp:taxon-name-part taxon-name-part-type="genus" reg="Bruandia">Bruandia</tp:taxon-name-part></tp:taxon-name></italic> Desmarest, 1857. <xref ref-type="bibr" rid="B10484604">Sauter and Hättenschwiler (1999)</xref> proposed <italic><tp:taxon-name><tp:taxon-name-part taxon-name-part-type="genus" reg="Anaproutia">Anaproutia</tp:taxon-name-part></tp:taxon-name></italic> Lewin, 1949 as a replacement name of <italic><tp:taxon-name><tp:taxon-name-part taxon-name-part-type="genus" reg="Bruandia">Bruandia</tp:taxon-name-part></tp:taxon-name></italic> Tutt and then <italic><tp:taxon-name><tp:taxon-name-part taxon-name-part-type="genus" reg="Anaproutia">Anaproutia</tp:taxon-name-part></tp:taxon-name></italic> was treated as a synonym of <italic><tp:taxon-name><tp:taxon-name-part taxon-name-part-type="genus" reg="Proutia">Proutia</tp:taxon-name-part></tp:taxon-name></italic> by <xref ref-type="bibr" rid="B10484655">Bengtsson and Palmqvist (2008)</xref>. <xref ref-type="bibr" rid="B10027676">Saigusa and Sugimoto (2014)</xref> erected <italic><tp:taxon-name><tp:taxon-name-part taxon-name-part-type="genus" reg="Bruandella">Bruandella</tp:taxon-name-part></tp:taxon-name></italic> as a replacement name of <italic><tp:taxon-name><tp:taxon-name-part taxon-name-part-type="genus" reg="Bruandia">Bruandia</tp:taxon-name-part></tp:taxon-name></italic> Tutt and then <xref ref-type="bibr" rid="B10027650">Roh and Byun (2017)</xref> assigned <italic><tp:taxon-name><tp:taxon-name-part taxon-name-part-type="genus" reg="Bruandella"/><tp:taxon-name-part taxon-name-part-type="species" reg="niphonica">niphonica</tp:taxon-name-part></tp:taxon-name></italic> in <italic><tp:taxon-name><tp:taxon-name-part taxon-name-part-type="genus" reg="Bruandella">Bruandella</tp:taxon-name-part></tp:taxon-name></italic>. <xref ref-type="bibr" rid="B10091809">Saigusa and Sugimoto (2013)</xref> discussed differences between <italic><tp:taxon-name><tp:taxon-name-part taxon-name-part-type="genus" reg="Psyche"/><tp:taxon-name-part taxon-name-part-type="species" reg="niphonica">niphonica</tp:taxon-name-part></tp:taxon-name></italic> Hori collected from the type locality and <italic><tp:taxon-name><tp:taxon-name-part taxon-name-part-type="genus" reg="Psyche">Psyche</tp:taxon-name-part><tp:taxon-name-part taxon-name-part-type="species" reg="casta">casta</tp:taxon-name-part></tp:taxon-name></italic> (Pallas) in detail, pointing out that the intercalary cell in the male forewing is present in <italic><tp:taxon-name><tp:taxon-name-part taxon-name-part-type="genus" reg="Psyche"/><tp:taxon-name-part taxon-name-part-type="species" reg="niphonica">niphonica</tp:taxon-name-part></tp:taxon-name></italic> Hori, whereas absent in <italic><tp:taxon-name><tp:taxon-name-part taxon-name-part-type="genus" reg="Psyche">Psyche</tp:taxon-name-part><tp:taxon-name-part taxon-name-part-type="species" reg="casta">casta</tp:taxon-name-part></tp:taxon-name></italic> (Pallas). Recently, <xref ref-type="bibr" rid="B10484522">Saigusa and Sugimoto (2022)</xref> desginated the lectotype specimen (<italic><tp:taxon-name><tp:taxon-name-part taxon-name-part-type="genus" reg="Fumea">Fumea</tp:taxon-name-part><tp:taxon-name-part taxon-name-part-type="species" reg="niphonica">niphonica</tp:taxon-name-part></tp:taxon-name></italic> Hori, 1926) and concluded that it was reasonable for this species to be a new combination into the genus <italic><tp:taxon-name><tp:taxon-name-part taxon-name-part-type="genus" reg="Bruandella">Bruandella</tp:taxon-name-part></tp:taxon-name></italic>. Therefore, <italic><tp:taxon-name><tp:taxon-name-part taxon-name-part-type="genus" reg="Psyche"/><tp:taxon-name-part taxon-name-part-type="species" reg="niphonica">niphonica</tp:taxon-name-part></tp:taxon-name></italic> Hori is a valid species. We accepted this point of view. Furthermore, the molecular analyses (Table 2, Figs. 2 and 3) supported specimens from Korea and Japan representing a valid species in <italic><tp:taxon-name><tp:taxon-name-part taxon-name-part-type="genus" reg="Proutia">Proutia</tp:taxon-name-part></tp:taxon-name></italic>, treated as <italic><tp:taxon-name><tp:taxon-name-part taxon-name-part-type="genus" reg="Proutia">Proutia</tp:taxon-name-part><tp:taxon-name-part taxon-name-part-type="species" reg="niphonica">niphonica</tp:taxon-name-part></tp:taxon-name></italic> (Hori, 1926), comb. nov.</p></tp:treatment-sec><ref-list><ref id="B10484453"><element-citation xmlns:xlink="http://www.w3.org/1999/xlink" publication-type="article" xlink:type="simple"><person-group person-group-type="author"><name name-style="western"><surname>Sauter</surname><given-names>W.</given-names></name><name name-style="western"><surname>Hättenschwiler</surname><given-names>P.</given-names></name></person-group><year>1991</year><article-title>Zum System der palaearktischen Psychiden. (Lep., <tp:taxon-name><tp:taxon-name-part taxon-name-part-type="family">Psychidae</tp:taxon-name-part></tp:taxon-name>) 1 Teil: Liste der palaearktischen Arten</article-title><source>Nota Lepidopterologica</source><volume>14</volume><fpage>69</fpage><lpage>89</lpage></element-citation></ref><ref id="B10484480"><element-citation xmlns:xlink="http://www.w3.org/1999/xlink" publication-type="book" xlink:type="simple"><person-group person-group-type="author"><name name-style="western"><surname>Leraut</surname><given-names>P.</given-names></name></person-group><year>1997</year><source>Liste Systématique et Synonymique des Ldes Lmique de France, Belgique et Corse (deuxiors éeuxior)</source><publisher-name>Alexanor Supplément</publisher-name><size units="page">526</size></element-citation></ref><ref id="B10027668"><element-citation xmlns:xlink="http://www.w3.org/1999/xlink" publication-type="book" xlink:type="simple"><person-group person-group-type="author"><name name-style="western"><surname>Sobczyk</surname><given-names>T</given-names></name></person-group><year>2011</year><source>World catalogue of insects. Vol. 10. <tp:taxon-name><tp:taxon-name-part taxon-name-part-type="family">Psychidae</tp:taxon-name-part></tp:taxon-name> (<tp:taxon-name><tp:taxon-name-part taxon-name-part-type="order">Lepidoptera</tp:taxon-name-part></tp:taxon-name>)</source><publisher-name>Apollo Books</publisher-name><publisher-loc>Stenstrup</publisher-loc><uri xlink:type="simple">https://bookshop.org/p/books/psychidae-lepidoptera-thomas-sobczyk/8399143?ean=9788788757989</uri><pub-id pub-id-type="doi">10.1163/9789004261044</pub-id></element-citation></ref><ref id="B10027685"><element-citation xmlns:xlink="http://www.w3.org/1999/xlink" publication-type="article" xlink:type="simple"><person-group person-group-type="author"><name name-style="western"><surname>Sugimoto</surname><given-names>M</given-names></name></person-group><year>2009</year><article-title>A comparative study of larval cases of Japanese <tp:taxon-name><tp:taxon-name-part taxon-name-part-type="family">Psychidae</tp:taxon-name-part></tp:taxon-name> (<tp:taxon-name><tp:taxon-name-part taxon-name-part-type="order">Lepidoptera</tp:taxon-name-part></tp:taxon-name>).</article-title><source>Japanese Journal of Entomology (New Series)</source><volume>12</volume><fpage>1</fpage><lpage>15</lpage><pub-id pub-id-type="doi">10.20848/kontyu.12.1_1</pub-id></element-citation></ref><ref id="B10091809"><element-citation xmlns:xlink="http://www.w3.org/1999/xlink" publication-type="chapter" xlink:type="simple"><person-group person-group-type="author"><name name-style="western"><surname>Saigusa</surname><given-names>T</given-names></name><name name-style="western"><surname>Sugimoto</surname><given-names>M</given-names></name></person-group><year>2013</year><chapter-title>Psychidae</chapter-title><person-group person-group-type="editor"><name name-style="western"><surname>Hirowatari</surname><given-names>T</given-names></name><name name-style="western"><surname>Nasu</surname><given-names>Y</given-names></name><name name-style="western"><surname>Sakamaki</surname><given-names>Y</given-names></name><name name-style="western"><surname>Kishida</surname><given-names>Y</given-names></name><etal/></person-group><source>The standard of moths in Japan III</source><edition>1</edition><volume>3</volume><publisher-name>Gakken Education Publishing</publisher-name><publisher-loc>Tokyo</publisher-loc><size units="page">359</size><comment content-type="language">Japanese</comment><isbn>9784054051096</isbn></element-citation></ref><ref id="B10027676"><element-citation xmlns:xlink="http://www.w3.org/1999/xlink" publication-type="article" xlink:type="simple"><person-group person-group-type="author"><name name-style="western"><surname>Saigusa</surname><given-names>T</given-names></name><name name-style="western"><surname>Sugimoto</surname><given-names>M</given-names></name></person-group><year>2014</year><article-title>Japanese species of the genus <italic><tp:taxon-name><tp:taxon-name-part taxon-name-part-type="genus" reg="Proutia">Proutia</tp:taxon-name-part></tp:taxon-name></italic> Tutt, 1899 (<tp:taxon-name><tp:taxon-name-part taxon-name-part-type="order">Lepidoptera</tp:taxon-name-part></tp:taxon-name>: <tp:taxon-name><tp:taxon-name-part taxon-name-part-type="family">Psychidae</tp:taxon-name-part></tp:taxon-name>).</article-title><source>Zootaxa</source><volume>3869</volume><fpage>143</fpage><lpage>152</lpage><pub-id pub-id-type="doi">10.11646/zootaxa.3869.2.3</pub-id></element-citation></ref><ref id="B10027650"><element-citation xmlns:xlink="http://www.w3.org/1999/xlink" publication-type="article" xlink:type="simple"><person-group person-group-type="author"><name name-style="western"><surname>Roh</surname><given-names>S, J</given-names></name><name name-style="western"><surname>Byun</surname><given-names>B, K</given-names></name></person-group><year>2017</year><article-title>Two species of the subfamily <tp:taxon-name><tp:taxon-name-part taxon-name-part-type="subfamily">Psychinae</tp:taxon-name-part></tp:taxon-name> (<tp:taxon-name><tp:taxon-name-part taxon-name-part-type="order">Lepidoptera</tp:taxon-name-part></tp:taxon-name>: <tp:taxon-name><tp:taxon-name-part taxon-name-part-type="family">Psychidae</tp:taxon-name-part></tp:taxon-name>) new to Korea.</article-title><source>Journal of Asia-Pacific Biodiversity</source><volume>10</volume><issue>2</issue><fpage>224</fpage><lpage>227</lpage><pub-id pub-id-type="doi">10.1016/j.japb.2017.04.014</pub-id></element-citation></ref><ref id="B10484522"><element-citation xmlns:xlink="http://www.w3.org/1999/xlink" publication-type="article" xlink:type="simple"><person-group person-group-type="author"><name name-style="western"><surname>Saigusa</surname><given-names>T.</given-names></name><name name-style="western"><surname>Sugimoto</surname><given-names>M.</given-names></name></person-group><year>2022</year><article-title>Lectotype Designation of <italic><tp:taxon-name><tp:taxon-name-part taxon-name-part-type="genus" reg="Fumea">Fumea</tp:taxon-name-part><tp:taxon-name-part taxon-name-part-type="species" reg="niphonica">niphonica</tp:taxon-name-part></tp:taxon-name></italic> Hori, 1926(<tp:taxon-name><tp:taxon-name-part taxon-name-part-type="order">Lepidoptera</tp:taxon-name-part></tp:taxon-name>: <tp:taxon-name><tp:taxon-name-part taxon-name-part-type="family">Psychidae</tp:taxon-name-part></tp:taxon-name>)</article-title><source>ESAKIA</source><volume>55</volume><fpage>144</fpage><lpage>150</lpage><pub-id pub-id-type="doi">10.5109/6613536</pub-id></element-citation></ref><ref id="B10016793"><element-citation xmlns:xlink="http://www.w3.org/1999/xlink" publication-type="book" xlink:type="simple"><person-group person-group-type="author"><name name-style="western"><surname>Arnscheid</surname><given-names>W. R</given-names></name><name name-style="western"><surname>Weidlich</surname><given-names>M</given-names></name></person-group><year>2017</year><source>Microlepidoptera of Europe</source><volume>Vol. 8</volume><publisher-name>Brill</publisher-name><publisher-loc>Leiden</publisher-loc><uri xlink:type="simple">https://brill.com/display/title/34401?language=en</uri></element-citation></ref><ref id="B10484604"><element-citation xmlns:xlink="http://www.w3.org/1999/xlink" publication-type="article" xlink:type="simple"><person-group person-group-type="author"><name name-style="western"><surname>Sauter</surname><given-names>W.</given-names></name><name name-style="western"><surname>Hättenschwiler</surname><given-names>P.</given-names></name></person-group><year>1999</year><article-title>Zum System der palaearktischen Psychiden (<tp:taxon-name><tp:taxon-name-part taxon-name-part-type="family">Psychidae</tp:taxon-name-part></tp:taxon-name>) 2. Teil: Bestimmungsschlussel fur die Gattungen.</article-title><source>
            <italic>Nota lepidopterologica</italic>
          </source><volume>22</volume><issue>4</issue><fpage>262</fpage><lpage>295</lpage></element-citation></ref><ref id="B10484655"><element-citation xmlns:xlink="http://www.w3.org/1999/xlink" publication-type="book" xlink:type="simple"><person-group person-group-type="author"><name name-style="western"><surname>Bengtsson</surname><given-names>B. Å.</given-names></name><name name-style="western"><surname>Palmqvist</surname><given-names>G.</given-names></name></person-group><year>2008</year><source>Nationalnyckeln till Sveriges flora och fauna. Fjärilar: Käckmalar–säckspinnare. <tp:taxon-name><tp:taxon-name-part taxon-name-part-type="order">Lepidoptera</tp:taxon-name-part></tp:taxon-name>: <tp:taxon-name><tp:taxon-name-part taxon-name-part-type="family">Micropterigidae</tp:taxon-name-part></tp:taxon-name>–<tp:taxon-name><tp:taxon-name-part taxon-name-part-type="family">Psychidae</tp:taxon-name-part></tp:taxon-name>.</source><publisher-name>ArtDatabanken</publisher-name><publisher-loc>Uppsala</publisher-loc><size units="page">646</size><comment content-type="language">Swedish</comment></element-citation></ref></ref-list></tp:taxon-treatment>
