# Supplementary material for: A new species of the genus Proutia Tutt (Lepidoptera, Psychidae) from Korea, based on morphology and DNA barcodes
Source: Biodivers Data J. 2023 Oct 5;11:e110313. doi: 10.3897/BDJ.11.e110313 (PMC10570819; doi:10.3897/BDJ.11.e110313)
Supplement: XML Treatment for Proutia nigra [file BDJ.11.e110313-treatment4.xml]

<!DOCTYPE tp:taxon-treatment
  PUBLIC "-//TaxonX//DTD Taxonomic Treatment Publishing DTD v0 20100105//EN" "tax-treatment-NSO.dtd">
<tp:taxon-treatment xmlns:tp="http://www.plazi.org/taxpub"><tp:treatment-meta><mixed-citation publication-type="journal"><person-group><name><surname>Lee</surname><given-names>Dong-June</given-names></name><name><surname>Lee</surname><given-names>Jae-Seok</given-names></name><name><surname>Kim</surname><given-names>Jongwon</given-names></name><name><surname>Lee</surname><given-names>Hyeon</given-names></name><name><surname>Byun</surname><given-names>Bong-Kyu</given-names></name><name><surname>Roh</surname><given-names>Seung Jin</given-names></name></person-group><article-title>A new species of the genus <italic><tp:taxon-name><tp:taxon-name-part taxon-name-part-type="genus" reg="Proutia">Proutia</tp:taxon-name-part></tp:taxon-name></italic> Tutt (<tp:taxon-name><tp:taxon-name-part taxon-name-part-type="order">Lepidoptera</tp:taxon-name-part></tp:taxon-name>, <tp:taxon-name><tp:taxon-name-part taxon-name-part-type="family">Psychidae</tp:taxon-name-part></tp:taxon-name>) from Korea, based on morphology and DNA barcodes</article-title><source>Biodivers Data J</source><day>05</day><month>10</month><year>2023</year><volume>11</volume><pub-id pub-id-type="doi">10.3897/BDJ.11.e110313</pub-id></mixed-citation></tp:treatment-meta><tp:nomenclature><tp:taxon-name>
              <object-id xmlns:xlink="http://www.w3.org/1999/xlink" content-type="arpha" xlink:type="simple">F39E418C-9DA8-5A6B-ADBC-B92B115CB501</object-id>
              <tp:taxon-name-part taxon-name-part-type="genus">Proutia</tp:taxon-name-part>
              <tp:taxon-name-part taxon-name-part-type="species">nigra</tp:taxon-name-part>
            </tp:taxon-name><tp:taxon-authority>Saigusa and Sugimoto, 2014</tp:taxon-authority><tp:nomenclature-citation-list><tp:nomenclature-citation><tp:taxon-name>
                  <tp:taxon-name-part taxon-name-part-type="genus" reg="Proutia">Proutia</tp:taxon-name-part>
                  <tp:taxon-name-part taxon-name-part-type="species" reg="nigra">nigra</tp:taxon-name-part>
                </tp:taxon-name><comment> Saigusa and Sugimoto, 2014: 149; <xref ref-type="bibr" rid="B10027650">Roh and Byun (2017)</xref>: 226. Type locality: Japan.</comment></tp:nomenclature-citation></tp:nomenclature-citation-list></tp:nomenclature><tp:treatment-sec sec-type="Distribution"><title>Distribution</title><p>Korea, Japan.</p></tp:treatment-sec><tp:treatment-sec sec-type="Notes"><title>Notes</title><p>This species was first reported by <xref ref-type="bibr" rid="B10027650">Roh and Byun (2017)</xref> in Korea.</p></tp:treatment-sec><ref-list><ref id="B10027650"><element-citation xmlns:xlink="http://www.w3.org/1999/xlink" publication-type="article" xlink:type="simple"><person-group person-group-type="author"><name name-style="western"><surname>Roh</surname><given-names>S, J</given-names></name><name name-style="western"><surname>Byun</surname><given-names>B, K</given-names></name></person-group><year>2017</year><article-title>Two species of the subfamily <tp:taxon-name><tp:taxon-name-part taxon-name-part-type="subfamily">Psychinae</tp:taxon-name-part></tp:taxon-name> (<tp:taxon-name><tp:taxon-name-part taxon-name-part-type="order">Lepidoptera</tp:taxon-name-part></tp:taxon-name>: <tp:taxon-name><tp:taxon-name-part taxon-name-part-type="family">Psychidae</tp:taxon-name-part></tp:taxon-name>) new to Korea.</article-title><source>Journal of Asia-Pacific Biodiversity</source><volume>10</volume><issue>2</issue><fpage>224</fpage><lpage>227</lpage><pub-id pub-id-type="doi">10.1016/j.japb.2017.04.014</pub-id></element-citation></ref></ref-list></tp:taxon-treatment>
