# Supplementary material for: A new species of the genus Proutia Tutt (Lepidoptera, Psychidae) from Korea, based on morphology and DNA barcodes
Source: Biodivers Data J. 2023 Oct 5;11:e110313. doi: 10.3897/BDJ.11.e110313 (PMC10570819; doi:10.3897/BDJ.11.e110313)
Supplement: XML Treatment for Proutia cornucervae [file BDJ.11.e110313-treatment6.xml]

<!DOCTYPE tp:taxon-treatment
  PUBLIC "-//TaxonX//DTD Taxonomic Treatment Publishing DTD v0 20100105//EN" "tax-treatment-NSO.dtd">
<tp:taxon-treatment xmlns:tp="http://www.plazi.org/taxpub"><tp:treatment-meta><mixed-citation publication-type="journal"><person-group><name><surname>Lee</surname><given-names>Dong-June</given-names></name><name><surname>Lee</surname><given-names>Jae-Seok</given-names></name><name><surname>Kim</surname><given-names>Jongwon</given-names></name><name><surname>Lee</surname><given-names>Hyeon</given-names></name><name><surname>Byun</surname><given-names>Bong-Kyu</given-names></name><name><surname>Roh</surname><given-names>Seung Jin</given-names></name></person-group><article-title>A new species of the genus <italic><tp:taxon-name><tp:taxon-name-part taxon-name-part-type="genus" reg="Proutia">Proutia</tp:taxon-name-part></tp:taxon-name></italic> Tutt (<tp:taxon-name><tp:taxon-name-part taxon-name-part-type="order">Lepidoptera</tp:taxon-name-part></tp:taxon-name>, <tp:taxon-name><tp:taxon-name-part taxon-name-part-type="family">Psychidae</tp:taxon-name-part></tp:taxon-name>) from Korea, based on morphology and DNA barcodes</article-title><source>Biodivers Data J</source><day>05</day><month>10</month><year>2023</year><volume>11</volume><pub-id pub-id-type="doi">10.3897/BDJ.11.e110313</pub-id></mixed-citation></tp:treatment-meta><tp:nomenclature><tp:taxon-name>
              <object-id xmlns:xlink="http://www.w3.org/1999/xlink" content-type="arpha" xlink:type="simple">80D1AEE7-768F-55C0-81DF-2B045804069E</object-id>
              <tp:taxon-name-part taxon-name-part-type="genus">Proutia</tp:taxon-name-part>
              <tp:taxon-name-part taxon-name-part-type="species">cornucervae</tp:taxon-name-part>
            </tp:taxon-name><tp:taxon-authority>Roh &amp; Lee, sp. nov.</tp:taxon-authority></tp:nomenclature><tp:treatment-sec sec-type="Distribution"><title>Distribution</title><p>Korea (new species).</p></tp:treatment-sec></tp:taxon-treatment>
